# Supplementary material for: Comparison of Japanese Encephalitis Force of Infection in Pigs, Poultry and Dogs in Cambodian Villages
Source: Pathogens. 2020 Sep 1;9(9):719. doi: 10.3390/pathogens9090719 (PMC7558861; doi:10.3390/pathogens9090719)
Supplement: Supplementary file 1 [file pathogens-09-00719-s001.zip]

Archive with 2 entries (2 files):
- pathogens-902278-supplementary-english.doc
- Table S1.docx
